# Supplementary material for: A Bayesian variable selection procedure to rank overlapping gene sets
Source: BMC Bioinformatics. 2012 May 3;13:73. doi: 10.1186/1471-2105-13-73 (PMC3434019; doi:10.1186/1471-2105-13-73)
Supplement: Additional file 3 — Table showing the full list of gene sets, defined according to KEGG pathways, ranked according to the variable selection method. “Odds_ratio” means the odds ratio between the prior and posterior probability for the gene set of being included in the model. This is used as a Bayes factor to judge the significance. “Inf” indicates infinity, which is the evaluated Bayes Factor when the posterior probability is 1. “Explained variance” is the average variance explained by the t-statistic per gene in the gene set. [file 1471-2105-13-73-S3.csv]

KEGG_pathway	KEGG_pathway_ID	Posterior_Probability_of_being_included_in_the_model	nr_of_genes	Odds_ratio	Explained variance (x10^-3)
ABC transporters	2010	1	24	Inf	4.23836744
Lysosome	4142	1	90	Inf	3.558679465
Proteasome	3050	1	40	Inf	3.534843638
Complement and coagulation cascades	4610	1	53	Inf	3.125216164
RIG-I-like receptor signaling pathway	4622	1	44	Inf	2.796656069
ECM-receptor interaction	4512	1	63	Inf	2.586676658
Cell adhesion molecules (CAMs)	4514	1	95	Inf	2.498180108
Axon guidance	4360	1	79	Inf	2.464426782
SNARE interactions in vesicular transport	4130	1	31	Inf	2.388971506
RNA degradation	3018	1	49	Inf	2.388328959
Ubiquitin mediated proteolysis	4120	1	105	Inf	2.336015392
Neuroactive ligand-receptor interaction	4080	1	125	Inf	2.273664432
PPAR signaling pathway	3320	1	58	Inf	2.15828724
Ribosome	3010	1	76	Inf	2.147164878
MAPK signaling pathway	4010	1	179	Inf	2.113242582
Aminoacyl-tRNA biosynthesis	970	1	34	Inf	2.078029923
Endocytosis	4144	1	139	Inf	2.076660521
Fc gamma R-mediated phagocytosis	4666	1	70	Inf	2.003429478
Insulin signaling pathway	4910	1	97	Inf	1.877008857
Cell cycle	4110	1	96	Inf	1.848493056
Notch signaling pathway	4330	1	31	Inf	1.730701154
Cytokine-cytokine receptor interaction	4060	1	115	Inf	1.685423912
Chemokine signaling pathway	4062	1	138	Inf	1.577258963
Metabolic pathways	1100	1	793	Inf	1.465987117
Tight junction	4530	0.9382	97	288.4434	1.109622643
Purine metabolism	230	0.9267	117	240.2087	1.155816883
Chronic myeloid leukemia	5220	0.9189	58	215.2787	1.270237014
Pathways in cancer	5200	0.8468	227	105.0209	0.944503994
Basal transcription factors	3022	0.8262	23	90.32106	1.275929833
Circadian rhythm - mammal	4710	0.5901	5	27.35277	1.773139398
p53 signaling pathway	4115	0.5678	46	24.96113	0.646969456
Olfactory transduction	4740	0.5637	23	24.54802	0.53457481
Nucleotide excision repair	3420	0.2423	36	6.075888	0.102325459
ErbB signaling pathway	4012	0.2254	61	5.528789	0.051675325
Basal cell carcinoma	5217	0.1839	31	4.281461	0.092700502
Antigen processing and presentation	4612	0.1832	49	4.261508	0.025049702
Homologous recombination	3440	0.14	20	3.093023	0.020903814
Glycerophospholipid metabolism	564	0.1252	39	2.71925	0.00854888
Protein export	3060	0.0735	9	1.507285	0.007065797
Nitrogen metabolism	910	0.072300002	19	1.480759	0.006058108
Sulfur metabolism	920	0.070299998	8	1.4367	0.008050583
Renin-angiotensin system	4614	0.070100002	10	1.432305	0.020803333
Hematopoietic cell lineage	4640	0.065800004	58	1.338257	0.003159606
RNA polymerase	3020	0.064099997	24	1.301314	0.004264962
Calcium signaling pathway	4020	0.052700002	111	1.057004	0.001720598
Glioma	5214	0.050299998	46	1.006318	0.003048607
Metabolism of xenobiotics by cytochrome P450	980	0.0407	30	0.8061086	0.002155251
Androgen and estrogen metabolism	150	0.037500001	17	0.7402598	0.001406394
Non-homologous end-joining	3450	0.037099998	12	0.7320594	0.000913455
Porphyrin and chlorophyll metabolism	860	0.035100002	22	0.6911597	0.000293233
Jak-STAT signaling pathway	4630	0.033100002	89	0.6504292	0.000687836
Taste transduction	4742	0.030300001	15	0.5936888	0.00078274
VEGF signaling pathway	4370	0.030300001	52	0.5936888	0.000276968
Glycine. serine and threonine metabolism	260	0.029999999	25	0.5876288	0.000660227
Regulation of autophagy	4140	0.0262	20	0.5111933	0.000483727
Arginine and proline metabolism	330	0.0262	47	0.5111933	0.00045239
Base excision repair	3410	0.025800001	27	0.5031821	0.000718452
Parkinson's disease	5012	0.025699999	99	0.5011804	0.000316619
Huntington's disease	5016	0.025699999	132	0.5011804	0.000236927
Amyotrophic lateral sclerosis (ALS)	5014	0.024599999	37	0.479188	0.000510563
DNA replication	3030	0.023700001	32	0.4612312	0.000271757
Limonene and pinene degradation	903	0.023399999	6	0.4552529	0.000379234
GnRH signaling pathway	4912	0.022600001	61	0.4393288	0.000630452
Glutathione metabolism	480	0.022	40	0.4274029	0.00130108
Apoptosis	4210	0.0218	64	0.4234308	0.000585238
Biosynthesis of alkaloids derived from terpenoid and polyketide	1066	0.021400001	66	0.4154915	0.000614239
Isoquinoline alkaloid biosynthesis	950	0.0211	8	0.4095413	0.000426154
Cardiac muscle contraction	4260	0.020400001	47	0.3956717	0.000510654
Tryptophan metabolism	380	0.020199999	28	0.3917126	0.000371526
Butanoate metabolism	650	0.0197	25	0.3818219	0.000289117
Lysine degradation	310	0.019400001	31	0.3758923	0.000246572
Ether lipid metabolism	565	0.019300001	21	0.3739166	0.000166598
Fc epsilon RI signaling pathway	4664	0.0187	51	0.3620707	0.000450409
Hypertrophic cardiomyopathy (HCM)	5410	0.0187	50	0.3620707	0.000288732
Hedgehog signaling pathway	4340	0.018300001	24	0.3541815	0.000141516
Alanine. aspartate and glutamate metabolism	250	0.017999999	24	0.3482688	0.000153496
mTOR signaling pathway	4150	0.0177	39	0.3423598	0.000179258
Drug metabolism - cytochrome P450	982	0.0175	34	0.3384224	0.000129413
alpha-Linolenic acid metabolism	592	0.017200001	7	0.3325193	0.00016254
Natural killer cell mediated cytotoxicity	4650	0.0166	77	0.320724	8.74882E-05
Bladder cancer	5219	0.0164	32	0.3167954	0.00032801
Cysteine and methionine metabolism	270	0.015799999	26	0.3050193	8.38928E-05
Asthma	5310	0.0156	20	0.3010971	0.000633532
Melanoma	5218	0.0155	45	0.2991366	8.85868E-05
Mismatch repair	3430	0.0154	17	0.2971765	0.000303802
Prion diseases	5020	0.015	31	0.2893401	0.000251402
Wnt signaling pathway	4310	0.0145	102	0.2795535	8.42923E-05
Renal cell carcinoma	5211	0.0143	53	0.2756417	0.000182371
Pentose phosphate pathway	30	0.0142	21	0.2736863	0.000236599
Dorso-ventral axis formation	4320	0.0138	16	0.265869	8.50913E-05
Vascular smooth muscle contraction	4270	0.0138	73	0.265869	8.1396E-05
Benzoate degradation via CoA ligation	632	0.0134	5	0.258058	0.000135564
Focal adhesion	4510	0.0131	152	0.2522039	4.36442E-05
Leukocyte transendothelial migration	4670	0.0126	89	0.2424549	0.000192811
Primary immunodeficiency	5340	0.0126	24	0.2424549	0.000157437
Non-small cell lung cancer	5223	0.0118	39	0.2268772	9.57776E-05
TGF-beta signaling pathway	4350	0.0118	60	0.2268772	2.25712E-05
Prostate cancer	5215	0.0111	66	0.2132673	3.62537E-05
B cell receptor signaling pathway	4662	0.011	57	0.2113246	4.03484E-05
Long-term depression	4730	0.011	44	0.2113246	4.01487E-05
Melanogenesis	4916	0.0108	69	0.2074404	0.000361459
Tropane. piperidine and pyridine alkaloid biosynthesis	960	0.0108	6	0.2074404	3.77518E-05
Taurine and hypotaurine metabolism	430	0.0093	6	0.1783587	3.93497E-05
Toll-like receptor signaling pathway	4620	0.0092	70	0.1764231	0.000115196
Reductive carboxylate cycle (CO2 fixation)	720	0.009	10	0.172553	0.000111451
Valine. leucine and isoleucine degradation	280	0.0088	35	0.1686844	4.10475E-05
Synthesis and degradation of ketone bodies	72	0.0084	6	0.160952	0.000145665
Biosynthesis of unsaturated fatty acids	1040	0.0084	16	0.160952	9.39799E-06
Streptomycin biosynthesis	521	0.008	6	0.1532258	5.17339E-05
Neurotrophin signaling pathway	4722	0.0078	90	0.1493651	2.2671E-05
Gap junction	4540	0.0077	55	0.1474352	6.62154E-05
Maturity onset diabetes of the young	4950	0.0075	15	0.1435768	4.51423E-05
3-Chloroacrylic acid degradation	641	0.0075	8	0.1435768	1.28835E-05
Long-term potentiation	4720	0.0074	44	0.1416482	3.22588E-05
Adherens junction	4520	0.0072	55	0.1377921	0.000113009
Acute myeloid leukemia	5221	0.0071	47	0.1358646	3.65533E-06
Phosphatidylinositol signaling system	4070	0.0068	50	0.1300846	3.79515E-06
C21-Steroid hormone metabolism	140	0.0067	6	0.1281587	4.35444E-05
Nicotinate and nicotinamide metabolism	760	0.0062	17	0.1185349	2.27709E-05
Fructose and mannose metabolism	51	0.0062	27	0.1185349	1.23842E-05
Linoleic acid metabolism	591	0.0058	13	0.1108429	3.74521E-06
Endometrial cancer	5213	0.0056	41	0.1069992	1.77773E-05
Heparan sulfate biosynthesis	534	0.0056	11	0.1069992	6.25201E-06
Ascorbate and aldarate metabolism	53	0.0053	9	0.1012366	6.51168E-05
Pyrimidine metabolism	240	0.005	82	0.095477387	6.15214E-06
Biosynthesis of plant hormones	1070	0.005	76	0.095477387	3.41563E-06
Ubiquinone and other terpenoid-quinone biosynthesis	130	0.0049	7	0.093558438	3.76519E-05
One carbon pool by folate	670	0.0049	14	0.093558438	2.87632E-05
Biotin metabolism	780	0.0049	5	0.093558438	5.99234E-06
Glycosphingolipid biosynthesis - globo series	603	0.0049	11	0.093558438	3.79515E-06
Adipocytokine signaling pathway	4920	0.0046	49	0.0878039	7.07096E-06
Folate biosynthesis	790	0.0044	10	0.083969466	1.26838E-05
Glycosphingolipid biosynthesis - ganglio series	604	0.0044	12	0.083969466	7.86994E-06
Vitamin B6 metabolism	750	0.0043	5	0.082052827	2.10731E-05
Regulation of actin cytoskeleton	4810	0.0043	138	0.082052827	2.10731E-06
Pyruvate metabolism	620	0.0042	30	0.080136575	2.70654E-07
Alzheimer's disease	5010	0.0041	123	0.078220703	5.60284E-06
Thiamine metabolism	730	0.0038	6	0.072475404	8.19952E-06
Fatty acid elongation in mitochondria	62	0.0036	8	0.068647131	1.70782E-05
Keratan sulfate biosynthesis	533	0.0035	11	0.066733569	5.70271E-06
Thyroid cancer	5216	0.0035	25	0.066733569	2.59668E-06
Biosynthesis of alkaloids derived from ornithine. lysine and nicotinic acid	1064	0.0034	56	0.064820386	9.8574E-06
Valine. leucine and isoleucine biosynthesis	290	0.0034	9	0.064820386	3.70526E-06
Sphingolipid metabolism	600	0.0033	26	0.062907591	7.72013E-06
Arachidonic acid metabolism	590	0.003	38	0.057171516	1.2484E-06
Amino sugar and nucleotide sugar metabolism	520	0.0028	37	0.053349379	1.7178E-06
Drug metabolism - other enzymes	983	0.0028	24	0.053349379	9.89735E-07
T cell receptor signaling pathway	4660	0.0027	84	0.051438887	1.2484E-06
Colorectal cancer	5210	0.0027	68	0.051438887	6.06225E-07
1- and 2-Methylnaphthalene degradation	624	0.0026	5	0.049528774	8.96854E-06
Steroid biosynthesis	100	0.0026	15	0.049528774	7.06098E-06
Small cell lung cancer	5222	0.0026	66	0.049528774	1.568E-06
Arrhythmogenic right ventricular cardiomyopathy (ARVC)	5412	0.0023	49	0.043800741	4.6141E-06
Type II diabetes mellitus	4930	0.0023	33	0.043800741	3.43561E-06
Propanoate metabolism	640	0.0023	24	0.043800741	4.66404E-07
Citrate cycle (TCA cycle)	20	0.0022	29	0.041892163	1.46812E-08
Galactose metabolism	52	0.0022	20	0.041892163	4.81385E-06
Biosynthesis of alkaloids derived from shikimate pathway	1063	0.0022	54	0.041892163	8.2195E-07
Graft-versus-host disease	5332	0.0022	26	0.041892163	1.23842E-07
Phenylalanine metabolism	360	0.0021	13	0.039983965	3.39566E-08
Histidine metabolism	340	0.0021	17	0.039983965	3.31576E-06
Pentose and glucuronate interconversions	40	0.0021	8	0.039983965	3.06608E-06
Riboflavin metabolism	740	0.0021	12	0.039983965	1.42817E-07
Retinol metabolism	830	0.0019	31	0.036168721	4.72396E-06
Chondroitin sulfate biosynthesis	532	0.0018	11	0.03426167	2.8963E-06
Autoimmune thyroid disease	5320	0.0017	33	0.032355003	2.76646E-06
Oxidative phosphorylation	190	0.0017	102	0.032355003	2.0374E-07
N-Glycan biosynthesis	510	0.0017	32	0.032355003	1.26838E-07
Glycosphingolipid biosynthesis - lacto and neolacto series	601	0.0015	20	0.028542815	1.08861E-06
Biosynthesis of alkaloids derived from histidine and purine	1065	0.0015	63	0.028542815	1.36825E-07
Pancreatic cancer	5212	0.0015	55	0.028542815	1.26838E-09
Carbon fixation in photosynthetic organisms	710	0.0014	22	0.026637292	3.34572E-07
Primary bile acid biosynthesis	120	0.0013	10	0.024732152	1.94751E-07
Fatty acid metabolism	71	0.0013	33	0.024732152	1.99745E-08
Type I diabetes mellitus	4940	0.0012	34	0.022827392	4.95367E-11
Starch and sucrose metabolism	500	0.0011	21	0.020923015	4.03484E-07
Pantothenate and CoA biosynthesis	770	0.0011	11	0.020923015	1.2484E-06
Glycerolipid metabolism	561	0.001	31	0.019019019	1.03867E-08
Glycosylphosphatidylinositol(GPI)-anchor biosynthesis	563	0.0009	18	0.017115403	1.7178E-07
Cyanoamino acid metabolism	460	0.0008	7	0.01521217	4.89375E-08
Glycosaminoglycan degradation	531	0.0008	13	0.01521217	1.25839E-07
Methane metabolism	680	0.0007	6	0.013309317	1.29834E-07
Glyoxylate and dicarboxylate metabolism	630	0.0007	10	0.013309317	2.347E-07
Allograft rejection	5330	0.0007	30	0.013309317	7.90989E-09
gamma-Hexachlorocyclohexane degradation	361	0.0007	10	0.013309317	8.88864E-11
O-Glycan biosynthesis	512	0.0003	18	0.005701711	1.568E-06
Biosynthesis of terpenoids and steroids	1062	0.0002	62	0.00380076	7.93985E-08
beta-Alanine metabolism	410	0.0002	19	0.00380076	6.12218E-13
Glycolysis / Gluconeogenesis	10	1.00E-04	47	0.00190019	6.78133E-09
Biosynthesis of phenylpropanoids	1061	1.00E-04	53	0.00190019	1.50807E-08
Inositol phosphate metabolism	562	1.00E-04	36	0.00190019	9.32808E-10
Tyrosine metabolism	350	0	29	0	5.75265E-09
Systemic lupus erythematosus	5322	0	61	0	1.17849E-07
Selenoamino acid metabolism	450	0	19	0	1.55801E-06
Other glycan degradation	511	0	12	0	2.53676E-07
Terpenoid backbone biosynthesis	900	0	13	0	2.72652E-08
